# Supplementary material for: MECP2 mRNA Profile in Brain Tissues from a Rett Syndrome Patient and Three Human Controls: Mutated Allele Preferential Transcription and In Situ RNA Mapping
Source: Biomolecules. 2025 May 8;15(5):687. doi: 10.3390/biom15050687 (PMC12108707; doi:10.3390/biom15050687)
Supplement: Supplementary file 1 [file biomolecules-15-00687-s001.zip]

Archive with 6 entries (6 files):
- Figure S1.tif
- Figure S1_XCI pattern analysis protocol.pdf
- Figure S2.tif
- Figure S2_XCI pattern in the control brain temporal cortex.pdf
- Figure S3.tif
- Figure S3_ NlaIII restriction digestion analysis of Hot-stop RT-PCR products.pdf
